# Supplementary material for: Comparative Relatedness of Clostridioides difficile Strains Isolated from Humans and Companion Dogs in South Korea
Source: Antibiotics (Basel). 2025 Dec 6;14(12):1231. doi: 10.3390/antibiotics14121231 (PMC12729887; doi:10.3390/antibiotics14121231)
Supplement: Supplementary file 1 [file antibiotics-14-01231-s001.zip]

Archive with 1 entries (1 files):
- antibiotics-3989451-supplementary.pdf
